# Supplementary material for: Nutritional Assessment and Management of Patients with Brain Neoplasms Undergoing Neurosurgery: A Systematic Review
Source: Cancers (Basel). 2025 Feb 24;17(5):764. doi: 10.3390/cancers17050764 (PMC11898651; doi:10.3390/cancers17050764)
Supplement: Supplementary file 1 [file cancers-17-00764-s001.zip]

Archive with 2 entries (2 files):
- File supplementary S1.pdf
- File supplementary S2.pdf
